# Supplementary material for: Disentangling the role of floral sensory stimuli in pollination networks
Source: Nat Commun. 2018 Mar 12;9:1041. doi: 10.1038/s41467-018-03448-w (PMC5847531; doi:10.1038/s41467-018-03448-w)
Supplement: Supplementary file 5 — Supplementary Data 2 [file 41467_2018_3448_MOESM5_ESM.xlsx]

## Sheet: Title
Disentangling the role of floral sensory stimuli in pollination networks
Supplementary Dataset 2. Inflorescence volatile compounds of the plant species studied

## Sheet: Anagallis arvensis
Compound	mean ER (ng/g/h)	±	SE
3-Hexen-1-ol, (Z)-	0.0379031	±	0.0257021
3-Hexen-1-ol, acetate, (Z)-	0.041125	±	0.00974343
Benzyl tiglate	0.00266851	±	0.00188692
cis-3-Hexen-1-yl butyrate	0.0144277	±	0.00358382
cis-3-Hexenyl isovalerate	0.0170549	±	0.00532743
Methyl cinnamate	0.00601939	±	0.00425635
Naphthalene	0.00468305	±	0.00228795
Orcinol dimethyl ether	0.00819578	±	0.00579529
p-Anisaldehyde	0.0121037	±	0.00855864
α-Pinene	0.00229562	±	0.00162325

## Sheet: Anemone pavonina
Compound	mean ER (ng/g/h)	±	SE
1-Hexanol	0.0405901	±	0.00341847
1-Octanol	0.0257051	±	0.00992984
1,3-Cyclopentanedione	0.00823161	±	0.00823161
2-Cyclopentene-1,4-dione	0.0169439	±	0.0169439
2-Hexenal, (E)-	0.00875675	±	0.000787276
3-Hexen-1-ol, (Z)-	0.147664	±	0.0309223
3-Hexen-1-ol, acetate, (Z)-	0.431724	±	0.0847669
Acetic acid, hexyl ester	0.016005	±	0.00279066
AL 131, 43, 84, 113, 56, 69	0.0127943	±	0.0127943
AL 43, 72, 57, 58, 42, 39	0.00668219	±	0.00438823
AL 57, 71, 43, 85, 41, 55	0.0331259	±	0.0331259
AL 57, 71, 85, 56, 41, 197	0.00554646	±	0.00437558
cis-Linaloloxide (furanoid)	0.00663621	±	0.00663621
cis-β-Ocimene	0.0456671	±	0.0084811
Citronellol	0.0070487	±	0.0070487
Heptadecane	0.0364333	±	0.0253969
Hexadecane	0.0470431	±	0.0224512
Hexadecane, 2-methyl-	0.00759316	±	0.00759316
Hexadecane, 4-methyl-	0.00749228	±	0.00749228
Linalool	0.184902	±	0.180158
Octadecane	0.0134122	±	0.00921028
p-Menthan-7-ol, cis-	0.0478932	±	0.0478932
p-Menthan-7-ol, trans	0.0231121	±	0.0231121
Phenylethyl Alcohol	0.0317029	±	0.0317029
UN 41, 69, 55, 39, 70, 53	0.00662116	±	0.00148997
UN 67, 107, 123, 138, 95, 109	0.0177438	±	0.0177438
UN 67, 107, 95, 109, 138, 81	0.0482966	±	0.036091

## Sheet: Anthemis auriculata
Compound	mean ER (ng/g/h)	±	SE
1-Octen-3-ol	0.00782524	±	0.00638424
1-Octen-3-yl-n-propionate	0.00891403	±	0.00891403
1-Undecene	0.007239	±	0.00320412
2-Methylbutyric acid, 3-methylbutyl ester	0.00628859	±	0.00628859
2-Methylbutyric acid, butyl ester	0.00316057	±	0.00316057
3-Hexen-1-ol, (Z)-	0.0175365	±	0.00930059
3-Hexen-1-ol, acetate, (Z)-	0.100724	±	0.0835949
5-Hepten-2-one, 6-methyl-	0.0100324	±	0.0100324
AL 55, 43, 56, 70, 41, 69	0.0201494	±	0.0201494
Benzaldehyde	0.0169076	±	0.00928093
C5 54, 57, 85, 69, 43, 41	0.0144231	±	0.0144231
C5 84, 43, 69, 71, 89, 55	0.00333589	±	0.00333589
C5 85, 57, 70, 43, 41, 71	0.0245835	±	0.0245835
C5 85, 70, 57, 43, 71, 41	0.00675965	±	0.00675965
cis-3-Hexen-1-yl butyrate	0.0138127	±	0.0138127
cis-β-Ocimene	0.0807594	±	0.0486473
cis-β-Terpineol	0.0113365	±	0.00671423
Cymene	0.232674	±	0.174902
Decanal	0.0867179	±	0.0384946
Eucalyptol	0.0680478	±	0.0209436
Hexahydrofarnesyl acetone	0.0260301	±	0.0260301
Hexyl butyrate	0.0463913	±	0.0295335
Isobutyl 2-methylbutanoate	0.00434678	±	0.00434678
Isopinocamphone	0.0169269	±	0.0169269
Isopinocarvoneol	0.0196637	±	0.0135349
Methylbenzoate	0.00349729	±	0.00349729
MO 119, 91, 134, 77, 79, 93	0.00203731	±	0.00203731
MO 93, 91, 77, 79, 136, 41	0.0126514	±	0.00463666
Nonanal	0.0526041	±	0.0200271
Octanal	0.00792826	±	0.00642758
Palmitic acid, isopropyl ester	0.0257736	±	0.0257736
Pinocarvone	0.168326	±	0.112869
SE 119, 105, 133, 93, 91, 107	0.392788	±	0.289757
SE 119, 121, 189, 93, 79, 204	0.0320183	±	0.0140525
SE 91, 107, 133, 204, 95, 55	0.0301174	±	0.0145456
Terpinen-4-ol	0.00423075	±	0.00423075
UN 112, 57, 70, 71, 43, 211	0.0288887	±	0.0288887
α-Pinene	0.00531073	±	0.0012948
β-Myrcene	0.00169386	±	0.00169386
β-Pinene	0.00398766	±	0.00248716
γ-Terpinene	0.0181492	±	0.0154267

## Sheet: Anthyllis hermanniae 
Compound	mean ER (ng/g/h)	±	SE
(E)-4,8-dimethyl-1,3,7-nonatriene	0.10599	±	0.039011
2,6-Dimethyl-3,5,7-octatriene-2-ol, ,E,E-	0.0237876	±	0.0115604
3-Hexen-1-ol, (Z)-	0.0311503	±	0.0133233
3-Hexen-1-ol, acetate, (Z)-	0.183492	±	0.0946223
3-Hexen-1-ol, benzoate, (Z)-	0.0727842	±	0.0490391
5-Hepten-2-one, 6-methyl-	0.0211997	±	0.00476758
Benzaldehyde	0.0785383	±	0.0209154
Benzoic acid, benzyl ester	0.0219636	±	0.00700076
Benzyl Alcohol	0.219322	±	0.0582477
Butyl aldoxime, 2-methyl-, syn-	0.0106591	±	0.0042042
Caryophyllene	0.0948175	±	0.0862095
Caryophyllene oxide	0.0108397	±	0.0108397
cis-3-Hexen-1-yl butyrate	0.0101407	±	0.0101407
cis-β-Ocimene	6.75464	±	1.87355
Copaene	0.0579047	±	0.0255595
Estragole	0.0267613	±	0.0267613
Jasmone	0.00833067	±	0.00833067
Linalool	0.108428	±	0.0605424
Linalool oxide trans	0.0128011	±	0.00942661
MO 119, 91, 134, 77, 79, 93	0.015279	±	0.00622768
MO 150, 91, 107, 135, 79, 77	0.0165315	±	0.0105028
Nerolidol	0.012932	±	0.00968345
p-Anisaldehyde	0.00722588	±	0.00722588
Phenylacetaldehyde	0.970063	±	0.243121
Phenylethyl Alcohol	0.0688496	±	0.0235608
SE 134, 105, 81, 41, 55, 162	0.0128232	±	0.0128232
trans-4-Methoxycinnamaldehyde	0.00570487	±	0.00570487
trans-β-Ocimene	0.356405	±	0.131824
UN 67, 83, 69, 41, 82, 55	0.0185579	±	0.00983212
UN 69, 41, 82, 55, 39, 95	0.0397492	±	0.0280819
UN 79, 81, 77, 41, 93, 53	0.0296656	±	0.0133146
Z-Neo-allo-ocimene	0.0763522	±	0.0296169
α-Farnesene	0.0223663	±	0.0142441
β-Myrcene	0.0324604	±	0.0114387

## Sheet: Asphodelus ramosus
Compound	mean ER (ng/g/h)	±	SE
3-Hexen-1-ol, (Z)-	0.0017029	±	0.000414723
3-Hexen-1-ol, acetate, (Z)-	0.0155957	±	0.00433997
Cymene	0.000539032	±	0.000539032
Heptanal	0.000413632	±	0.000270641
Hexadecane	0.00441014	±	0.00305574
Methyl hexanoate	0.000524458	±	0.00020928
Methyl stearate	0.000442924	±	0.000442924

## Sheet: Blackstonia perfoliata
Compound	mean ER (ng/g/h)
1-Octen-3-ol	0.00151534
3-Carene	0.00111487
3-Cyclohexen-1-ol, acetate	0.00212885
3-Hexen-1-ol, (Z)-	0.00923145
3-Hexen-1-ol, acetate, (Z)-	0.101293
Acetic acid, hexyl ester	0.000842369
Acetic acid, pentyl ester	0.000514944
Caryophyllene	0.00699596
Eucalyptol	0.00283316
Heptadecane	0.00384417
α-Pinene	0.000322426

## Sheet: Centaurea solstitialis
Compound	mean ER (ng/g/h)	±	SE
3-Hexen-1-ol, (Z)-	0.00131652	±	0.00131652
3-Hexen-1-ol, acetate, (Z)-	0.00133301	±	0.00133301
Decanal	0.0408479	±	0.0127487
Eucalyptol	0.0799038	±	0.0112493
Heptadecane	0.0151326	±	0.00377315
Hexadecane	0.0161565	±	0.00437583
Isopropyl laurate	0.0053034	±	0.00299424
MO 93, 91, 77, 79, 136, 41	0.0249486	±	0.00372122
Octadecane	0.00524727	±	0.00266039
Octanal	0.00591596	±	0.0030843
α-Pinene	0.0146855	±	0.00709804
β-Pinene	0.00597817	±	0.000787309

## Sheet: Centaurium pulchellum
Compound	mean ER (ng/g/h)	±	SE
1-Tetradecene	0.00460037	±	0.00460037
5-Hepten-2-one, 6-methyl-	0.00425666	±	0.00155053
Benzyl Alcohol	0.0111871	±	0.00396449
Benzyl tiglate	0.00223533	±	0.000767624
Cadinene	0.024362	±	0.00792459
cis-β-Ocimene	0.00202682	±	0.00078106
Copaene	0.0313937	±	0.0112329
Eucalyptol	0.0295183	±	0.011838
Heptadecane	0.00957354	±	0.00386251
MO 93, 91, 77, 79, 136, 41	0.00400398	±	0.00164829
Phenylethyl Alcohol	0.0169145	±	0.00496496
SE 161, 105, 91, 119, 204, 162	0.00457507	±	0.0018112
SE 161, 105, 91, 119, 81, 79	0.00238934	±	0.000950051
trans-nerolidol	0.00447151	±	0.00189278
α-Pinene	0.000643732	±	0.000643732
β-Bergamotene	0.00361005	±	0.00182115
β-Cubebene	0.00363713	±	0.00132904
β-Pinene	0.000278084	±	0.000278084
	0.0034321	±	0.0011876

## Sheet: Cistus creticus
Compound	mean ER (ng/g/h)	±	SE
1-HexaAL 55, 43, 56, 70, 41, 69, 2-methyl-	0.00152717	±	0.00132257
Naphthalene	0.0258104	±	0.00919782
1,3,6-Octatriene, 3,7-dimethyl-, (E)-	0.000461597	±	0.000304603
1,3,6-Octatriene, 3,7-dimethyl-, (Z)-	0.000464415	±	0.000346113
1,4-Cyclohexadiene, 1-methyl-4-(1-methylethyl)-	0.000284858	±	0.000246695
2-Hexen-1-ol, (E)-	0.00016119	±	0.000139595
2-Hexenal, (E)-	0.000168174	±	0.000145643
3-Hexen-1-ol, (Z)-	0.0360127	±	0.0187145
3-Hexen-1-ol, acetate, (Z)-	0.00670188	±	0.00219524
Aromadendrene	0.00985853	±	0.00853774
Benzaldehyde	0.227715	±	0.0845031
Benzyl Alcohol	0.0106498	±	0.00516854
Borneol	0.0123523	±	0.00436137
Calamene	0.00308633	±	0.00267284
Camphene	0.080093	±	0.0322329
Caryophyllene	0.11947	±	0.0462604
Caryophyllene oxide	0.0185129	±	0.00476125
cis-3-Hexenyl isovalerate	0.0105391	±	0.00586656
Copaene	0.111509	±	0.0383099
D-Limonene	0.0345317	±	0.0137381
DI 187, 119, 189, 105, 161, 91	0.0056453	±	0.00488898
DI 189, 93, 119, 107, 190, 133	0.00495777	±	0.00375075
DI 257, 285, 81, 192, 95, 177	0.0471161	±	0.029683
DI 257, 285, 81, 192, 95, 177	0.00571732	±	0.00495134
DI 43, 108, 95, 275, 257, 81	0.114114	±	0.0702071
dihydro-β-ionone	0.00274896	±	0.00124891
L-calamenene	0.00555219	±	0.00170885
L-Fenchone	0.00123935	±	0.00107331
L-Pinocarveol	0.000285297	±	0.000247075
Manoyl oxide	0.104395	±	0.0312862
MO 93, 121, 136, 91, 79, 77	0.000491438	±	0.000425598
MO 93, 91, 77, 79, 136, 41	0.00288971	±	0.00105357
MO 95, 93, 110, 121, 41, 136	0.00352979	±	0.00144628
p-Menth-1-en-8-ol	0.0112227	±	0.00419934
Pentadecanal	0.00168707	±	0.000690459
Sclareoloxide	0.00526612	±	0.0019605
SE 105, 91, 93, 107, 121, 94	0.0443709	±	0.02906
SE 119, 105, 91, 55, 81, 41	0.000639025	±	0.000553412
SE 161, 105, 91, 119, 204, 162	0.0101167	±	0.00315455
SE 161, 105, 91, 79, 81, 93	0.000626411	±	0.000357562
SE 161, 120, 105, 91, 93, 133	0.0016627	±	0.000800974
SE 161, 91, 93, 105, 119, 107	0.00643725	±	0.00557482
SE 189, 133, 204, 109, 95, 147	0.00259923	±	0.00159228
SE 204, 81, 119, 134, 39, 162	0.00051407	±	0.000288255
SE 81, 135, 204, 43, 71, 109	0.00859082	±	0.00352218
SE 81, 93, 68, 41, 107, 67	0.000998506	±	0.0006837
SE 91, 107, 133, 204, 95, 55	0.0422288	±	0.0323189
SE 93, 123, 119, 81, 107, 121	0.000986981	±	0.000854751
SE 95, 147, 96, 94, 91, 79	0.0047661	±	0.00173663
Spathulenol	0.00780621	±	0.00676038
UN 105, 109, 81, 123 , 207, 69	0.00318676	±	0.00154103
UN 109, 121, 107, 81, 91, 59	0.00444156	±	0.00271486
UN 119, 161, 105, 204, 179, 82	0.00124445	±	0.00107773
UN 161, 207, 105, 43, 121, 204	0.0433092	±	0.0100935
UN 189, 93, 119, 107, 190, 133	0.0196718	±	0.0148427
UN 191, 81, 69, 95, 109, 192	0.00504436	±	0.00436854
UN 204, 109, 133, 81, 43, 93	0.0365253	±	0.0220313
UN 207, 161, 105, 119, 43, 121	0.0462118	±	0.0114241
UN 43, 333, 255, 190, 135, 81	0.0931411	±	0.0522305
α-Caryophyllene	0.00845547	±	0.00392607
α-Cubebene	0.229486	±	0.0920275
α-Gurjunene	0.00772407	±	0.00451249
α-Pinene	0.283849	±	0.114565
β-Bergamotene	0.000213582	±	0.000184967
β-Bourbonene	0.00015026	±	0.000130129
β-Cubebene	0.0754985	±	0.0287336
β-Elemene	0.00339561	±	0.00228658
β-Myrcene	0.0234394	±	0.00996989
β-Phellandrene	0.0078199	±	0.0025226
β-Pinene	0.103175	±	0.0427294
β-Selinene	0.241144	±	0.104295
γ-Terpinene	0.00170818	±	0.000831071
δ-Cadinene	0.0325195	±	0.0105377

[truncated: 32 more sheets: Cistus salviifolius, Crepis neglecta, Cuscuta epithymum, Echium plantagineum, Fumana arabica, Genista acanthoclada, Geranium robertianum, Hedypnois cretica, Heliotropium lasiocarpum, Lagoecia cuminoides, Lavandula stoechas, Linum trigynum, Medicago minima, Moenchia mantica, Onopordum tauricum, Orchis sancta, Ornithogalum sp., Papaver argemone, Prasium majus, Ranunculus paludosus …]
